# Supplementary material for: Genes, culture, and neural sensitivity to norm violations: a DRD4 × culture interaction study
Source: Soc Cogn Affect Neurosci. 2025 Aug 9;20(1):nsaf083. doi: 10.1093/scan/nsaf083 (PMC12422781; doi:10.1093/scan/nsaf083)
Supplement: nsaf083_Supplementary_Data [file nsaf083_supplementary_data.zip]

Archive with 1 entries (1 files):
- scan-25-028-32-35.pdf
